# Supplementary material for: Synthesis and Characterization of Activated Carbon Co-Mixed Electrospun Titanium Oxide Nanofibers as Flow Electrode in Capacitive Deionization
Source: Materials (Basel). 2021 Nov 15;14(22):6891. doi: 10.3390/ma14226891 (PMC8625946; doi:10.3390/ma14226891)
Supplement: Supplementary file 1 [file materials-14-06891-s001.zip]

Archive with 1 entries (1 files):
- materials-1431657-SI.pdf
